# Supplementary material for: Stress landscape of folding brain serves as a map for axonal pathfinding
Source: Nat Commun. 2025 Jan 30;16:1187. doi: 10.1038/s41467-025-56362-3 (PMC11782574; doi:10.1038/s41467-025-56362-3)
Supplement: Supplementary file 10 — Source Data [file 41467_2025_56362_MOESM10_ESM.xlsx]

## Sheet: Table 2
		Cell type	Reported axon caliber	Stretch-dependent elongation rate	Force-dependent elongation rate	Calculated stress-dependent elongation rate
		Embryonic rat dorsal root ganglia	0.9	2	-	0.0004 - 0.02
		P0-P1 murine hippocampal neurons	5	-	0.66	0.31
		Embryonic chick forebrain neurons	1	-	0.05 - 0.5	0.001 - 0.01
		Embryonic chick dorsal root ganglia	2	-	0.02 - 0.55	0.001 - 0.04

## Sheet: Table 3
		Parameter	Cortical thickness	Axon growth rate	Stiffness ratio of the cortex to the ECM	Stiffness ratio of fibers to the ECM	stress-dependent axon elongation rate	Standard deviation of the growth angle (Noise)
		Values	1.5	0.6, 0.8, 1.0, 1.2	1, 2, 3, 4	1, 2, 4, 5	0.015	0.025 - 0.125

## Sheet: Figure 5c
		Axon Growth Rate	Fiber Desity (%)
			Within Gyri	Within Sulci
		0.6	86.52	13.48
		0.6	91.25	8.75
		0.6	81.13	18.87
		0.6	89.6	10.4
		0.6	86.35	13.65
		0.6	88.2	11.8
		0.6	93.54	6.46
		0.6	87.32	12.68
		0.6	90.25	9.75
		0.6	82.47	17.53
		0.8	82.11	17.89
		0.8	72.75	27.25
		0.8	87.1	12.9
		0.8	80.1	19.9
		0.8	83.21	16.79
		0.8	78.5	21.5
		0.8	80.18	19.82
		0.8	78.66	21.34
		0.8	75.02	24.98
		0.8	80.32	19.68
		1	63.22	36.78
		1	64.21	35.79
		1	58.15	41.85
		1	63.2	36.8
		1	62.82	37.18
		1	55.42	44.58
		1	64.89	35.11
		1	62.04	37.96
		1	64.18	35.82
		1	60.41	39.59
		1.2	63.2	36.8
		1.2	55.37	44.63
		1.2	67.24	32.76
		1.2	65.24	34.76
		1.2	60.1	39.9
		1.2	66.43	33.57
		1.2	68.05	31.95
		1.2	64.14	35.86
		1.2	65.33	34.67
		1.2	58.26	41.74

## Sheet: Figure 6b
		Fiber Stiffness Ratio	Fiber Desity within Gyri (%)			Std. Error
			Mean	Lower Bound (95% confidence interval	Upper Bound (95% confidence interval
		1	64.716	62.007	67.425	1.278
		2	78.522	75.813	81.231	1.278
		4	82.074	79.365	84.783	1.278
		5	82.38	79.671	85.089	1.278

## Sheet: Figure 6c
		Fiber Stiffness Ratio	Fiber Desity within Gyri (%)			Std. Error
			Mean	Lower Bound (95% confidence interval	Upper Bound (95% confidence interval
		1	1.69	1.678	1.702	0.006
		2	1.658	1.646	1.67	0.006
		4	1.648	1.636	1.66	0.006
		5	1.636	1.624	1.648	0.006

## Sheet: Figure 7c
		Dimensionless time (T)	Fiber volume fraction (Vf)	ECM volume fraction(V_ECM)
		0	0	1
		0.02	0.0221133	0.977887
		0.04	0.0442031	0.955797
		0.06	0.0663448	0.933655
		0.08	0.088397	0.911603
		0.1	0.110339	0.889661
		0.12	0.13229	0.86771
		0.14	0.154156	0.845844
		0.16	0.175975	0.824025
		0.18	0.197771	0.802229
		0.2	0.219423	0.780577
		0.22	0.241002	0.758998
		0.24	0.262428	0.737572
		0.26	0.283764	0.716236
		0.28	0.305114	0.694886
		0.3	0.326352	0.673648
		0.32	0.34747	0.65253
		0.34	0.368574	0.631426
		0.36	0.389525	0.610475
		0.38	0.410363	0.589637
		0.4	0.431119	0.568881
		0.42	0.451663	0.548337
		0.44	0.47211	0.52789
		0.46	0.492441	0.507559
		0.48	0.51274	0.48726
		0.5	0.53293	0.46707
		0.52	0.552807	0.447193
		0.54	0.571651	0.428349
		0.56	0.589174	0.410826
		0.58	0.605669	0.394331
		0.6	0.62163	0.37837
		0.62	0.64004	0.35996
		0.64	0.656026	0.343974
		0.66	0.670656	0.329344
		0.68	0.683875	0.316125
		0.7	0.694003	0.305997
		0.72	0.702273	0.297727
		0.74	0.709202	0.290798
		0.76	0.713396	0.286604
		0.78	0.715663	0.284337
		0.8	0.718163	0.281837
		0.82	0.720009	0.279991
		0.84	0.721708	0.278292
		0.86	0.722929	0.277071
		0.88	0.723778	0.276222
		0.9	0.72474	0.27526
		0.92	0.724926	0.275074
		0.94	0.724905	0.275095
		0.96	0.725343	0.274657
		0.98	0.72619	0.27381
		1	0.727199	0.272801

## Sheet: Figure 7d
		Dimensionless time (T)	Fiber volume fraction (Vf)
			200	300	400
		0	1	1	1
		0.02	1.01106	1.01658	1.02211
		0.04	1.02212	1.03314	1.0442
		0.06	1.03318	1.04975	1.06634
		0.08	1.04419	1.06632	1.0884
		0.1	1.05516	1.08283	1.11034
		0.12	1.0661	1.0993	1.13229
		0.14	1.07694	1.11573	1.15416
		0.16	1.08772	1.13209	1.17598
		0.18	1.09845	1.14845	1.19777
		0.2	1.10911	1.16472	1.21942
		0.22	1.11977	1.18093	1.241
		0.24	1.13038	1.1971	1.26243
		0.26	1.14093	1.21322	1.28376
		0.28	1.15152	1.22924	1.30511
		0.3	1.16201	1.24523	1.32635
		0.32	1.17258	1.26117	1.34747
		0.34	1.18283	1.27707	1.36857
		0.36	1.19317	1.29284	1.38952
		0.38	1.20344	1.3085	1.41036
		0.4	1.21369	1.32401	1.43112
		0.42	1.22388	1.33945	1.45166
		0.44	1.23409	1.35484	1.47211
		0.46	1.24423	1.37016	1.49244
		0.48	1.25433	1.38537	1.51274
		0.5	1.26443	1.40051	1.53293
		0.52	1.27442	1.4154	1.55281
		0.54	1.28396	1.42965	1.57165
		0.56	1.29262	1.44283	1.58917
		0.58	1.30068	1.45499	1.60567
		0.6	1.30846	1.46641	1.62163
		0.62	1.31786	1.47845	1.64004
		0.64	1.32538	1.4901	1.65603
		0.66	1.3327	1.50121	1.67066
		0.68	1.33842	1.51055	1.68387
		0.7	1.34328	1.51828	1.694
		0.72	1.34721	1.52475	1.70227
		0.74	1.35071	1.53022	1.7092
		0.76	1.35305	1.53392	1.7134
		0.78	1.35441	1.53603	1.71566
		0.8	1.35527	1.53763	1.71816
		0.82	1.35585	1.53876	1.72001
		0.84	1.35654	1.53965	1.72171
		0.86	1.35757	1.54049	1.72293
		0.88	1.35846	1.54086	1.72378
		0.9	1.35896	1.54117	1.72474
		0.92	1.35938	1.54179	1.72493
		0.94	1.35984	1.54201	1.7249
		0.96	1.36004	1.54232	1.72534
		0.98	1.36035	1.54241	1.72619
		1	1.36065	1.54275	1.7272

## Sheet: Figure 7e
		Number of fibers	Gyrification Index
		100	1.68
		100	1.63
		100	1.65
		100	1.66
		100	1.67
		100	1.64
		100	1.69
		100	1.67
		100	1.66
		100	1.65
		200	1.62
		200	1.62
		200	1.64
		200	1.65
		200	1.63
		200	1.67
		200	1.66
		200	1.66
		200	1.64
		200	1.63
		300	1.63
		300	1.65
		300	1.62
		300	1.64
		300	1.64
		300	1.64
		300	1.64
		300	1.62
		300	1.65
		300	1.63
		400	1.6
		400	1.6
		400	1.64
		400	1.6
		400	1.62
		400	1.62
		400	1.63
		400	1.63
		400	1.59
		400	1.63

## Sheet: Figure 8b
		cortical stiffness ratio	Fiber Desity (%)
			Within Gyri	Within Sulci
		1	70.2	29.8
		1	67.48	32.52
		1	66.6	33.4
		1	67.47	32.53
		1	72.3	27.7
		1	68.42	31.58
		1	70.14	29.86
		1	71.02	28.98
		1	68.38	31.62
		1	67.5	32.5
		2	83.85	16.15
		2	86.44	13.56
		2	90.23	9.77
		2	80.74	19.26
		2	81.57	18.43
		2	86.28	13.72
		2	78.9	21.1
		2	87.36	12.64
		2	82.37	17.63
		2	82.69	17.31
		3	93.03	6.97
		3	94.44	5.56
		3	86.82	13.18
		3	89.33	10.67
		3	96.06	3.94
		3	93.33	6.67
		3	91.13	8.87
		3	89.59	10.41
		3	95.76	4.24
		3	96	4
		4	96.96	3.04
		4	97.05	2.95
		4	96.05	3.95
		4	97.2	2.8
		4	96.96	3.04
		4	97.01	2.99
		4	96.12	3.88
		4	96.65	3.35
		4	97.16	2.84
		4	96.87	3.13

## Sheet: Figure 9a
		Standard Deviation = 0.025 rad
		Bin Centers	Counts	Cumulative Sum	Cumulative Percent
		0.5	2	2	0.4
		0.7	9	11	2.2
		0.9	27	38	7.6
		1.1	71	109	21.8
		1.3	72	181	36.2
		1.5	84	265	53
		1.7	93	358	71.6
		1.9	65	423	84.6
		2.1	48	471	94.2
		2.3	19	490	98
		2.5	10	500	100
		2.7	0	500	100

[truncated: 9 more sheets: Figure 9b, Figure 9c, Figure 9d, Figure 9e, Figure 9f, Figure 11a, Figure 11d, Figure S1, Table S2]
